# Supplementary material for: Spatially-explicit models of global tree density
Source: Sci Data. 2016 Aug 16;3:160069. doi: 10.1038/sdata.2016.69 (PMC4986544; doi:10.1038/sdata.2016.69)
Supplement: Supplementary file 1 [file sdata201669-isa1.zip]

Archive with 3 entries (3 files):
- i_Investigation.txt
- s_study_Glick.txt
- a_assay_Glick.txt
