# Supplementary material for: Spatially-explicit models of global tree density
Source: Sci Data. 2016 Aug 16;3:160069. doi: 10.1038/sdata.2016.69 (PMC4986544; doi:10.1038/sdata.2016.69)
Supplement: Supplementary file 1 [file sdata201669-isa1.zip › i_Investigation.txt]

# Investigation File generated for Scientific Data with Investigation File Authoring Tool version 0.1.0 on 15/07/2016 - This metadata file is CC0
ONTOLOGY SOURCE REFERENCE
Term Source Name	ENVO	UO	ERO	OBI	NCIT
Term Source File	http://data.bioontology.org/ontologies/ENVO	http://data.bioontology.org/ontologies/UO	http://data.bioontology.org/ontologies/ERO	http://data.bioontology.org/ontologies/OBI	http://data.bioontology.org/ontologies/NCIT
Term Source Version	releases/2014-09-16	unknown	2013-08-02	2014-08-18	16.03d
Term Source Description	Environment Ontology	Units of Measurement Ontology	Eagle-I Research Resource Ontology	Ontology for Biomedical Investigations	National Cancer Institute Thesaurus
INVESTIGATION
Investigation Identifier
Investigation Title
Investigation Description
Investigation Submission Date
Investigation Public Release Date
INVESTIGATION PUBLICATIONS
Investigation PubMed ID
Investigation Publication DOI
Investigation Publication Author List
Investigation Publication Title
Investigation Publication Status
Investigation Publication Status Term Accession Number
Investigation Publication Status Term Source REF
INVESTIGATION CONTACTS
Investigation Person Last Name
Investigation Person Mid Initials
Investigation Person First Name
Investigation Person Address
Investigation Person Phone
Investigation Person Fax
Investigation Person Email
Investigation Person Affiliation
Investigation Person Roles
Investigation Person Roles Term Accession Number
Investigation Person Roles Term Source REF
STUDY
Study Identifier	10.1038/sdata.2016.69
Study Title	Spatially-explicit models of global tree density
Study Submission Date	18/04/2016
Study Public Release Date	16/08/2016
Study Description	http://www.nature.com/articles/sdata201669#abstract
Study File Name	s_study_Glick.txt
Comment[Subject Keywords]	//;//;/;//
Comment[Manuscript Licence]	CC BY-4.0
Comment[Experimental Metadata Licence]	CC0
Comment[Supplementary Information File Name]	
Comment[Supplementary Information File Type]	x-zip-compressed
Comment[Supplementary Information File URL]	http://www.nature.com/articles/sdata201669#supplementary-information
Comment[Data Repository]	figshare
Comment[Data Record Accession]	doi:10.6084/m9.figshare.3179986
Comment[Data Record URI]	http://doi.org/10.6084/m9.figshare.3179986
STUDY DESIGN DESCRIPTORS
Study Design Type	data integration objective	observation design
Study Design Type Term Accession Number	ERO:0100092	OBI:0300311
Study Design Type Term Source REF	ERO	OBI
STUDY PUBLICATIONS
Study PubMed ID	""
Study Publication DOI	doi:10.1038/nature14967
Study Publication Author List	""
Study Publication Title	""
Study Publication Status	published
Study Publication Status Term Accession Number	
Study Publication Status Term Source REF	
STUDY FACTORS
Study Factor Name	data type
Study Factor Type	Data Type
Study Factor Type Term Accession Number	NCIT:C42645
Study Factor Type Term Source REF	NCIT
STUDY ASSAYS
Study Assay Measurement Type	tree density
Study Assay Measurement Type Term Accession Number	""
Study Assay Measurement Type Term Source REF	""
Study Assay Technology Type	digital curation
Study Assay Technology Type Term Accession Number	OBI:0302914
Study Assay Technology Type Term Source REF	OBI
Study Assay Technology Platform	""
Study Assay File Name	a_assay_Glick.txt
STUDY PROTOCOLS
Study Protocol Name	Data collection and standardization	Acquisition and pre-processing of spatial data	Statistical modeling	Spatial modeling
Study Protocol Type	selection	digital curation	statistical analysis and modeling objective	spatial modeling objective
Study Protocol Type Term Accession Number	OBI:0001928	OBI:0302914	ERO:0100035	""
Study Protocol Type Term Source REF	OBI	OBI	ERO	""
Study Protocol Description				
Study Protocol URI	""	""	""	""
Study Protocol Version				
Study Protocol Parameters Name	initial nominal resolution	""	""	""
Study Protocol Parameters Name Term Accession Number	""	""	""	""
Study Protocol Parameters Name Term Source REF	""	""	""	""
Study Protocol Components Name	""	""	""	""
Study Protocol Components Type	""	""	""	""
Study Protocol Components Type Term Accession Number	""	""	""	""
Study Protocol Components Type Term Source REF	""	""	""	""
STUDY CONTACTS
Study Person Last Name	Glick	Bettigole	Maynard	Covey	Smith	Crowther
Study Person First Name	Henry B.	Charlie	Daniel S.	Kristofer R.	Jeffrey R.	Thomas W.
Study Person Mid Initials						
Study Person Email	henry.glick@yale.edu	""	""	""	""	""
Study Person Phone						
Study Person Fax						
Study Person Address						
Study Person Affiliation	Yale School of Forestry and Environmental Studies, Yale University, New Haven, CT 06511, USA	Yale School of Forestry and Environmental Studies, Yale University, New Haven, CT 06511, USA	Yale School of Forestry and Environmental Studies, Yale University, New Haven, CT 06511, USA	Yale School of Forestry and Environmental Studies, Yale University, New Haven, CT 06511, USA	Center for Conservation Biology, Department of Biology, Stanford University, Stanford, CA 94305, USA	Yale School of Forestry and Environmental Studies, Yale University, New Haven, CT 06511, USA
Study Person Roles						
Study Person Roles Term Accession Number						
Study Person Roles Term Source REF						
Comment[Study Person ORCID]						
Comment[Funder]						
Comment[FundRef ID]						
Comment[Funder Term Source REF]						
Comment[Grant Identifier]						
