# Supplementary material for: Spatially-explicit models of global tree density
Source: Sci Data. 2016 Aug 16;3:160069. doi: 10.1038/sdata.2016.69 (PMC4986544; doi:10.1038/sdata.2016.69)
Supplement: Supplementary file 1 [file sdata201669-isa1.zip › s_study_Glick.txt]

Source Name	Characteristics[geographical location]	Term Source REF	Term Accession Number	Characteristics[environment type]	Term Source REF	Term Accession Number	Characteristics[Southernmost latitude]	Unit	Term Source REF	Term Accession Number	Characteristics[Northernmost latitude]	Unit	Term Source REF	Term Accession Number	Characteristics[Westernmost longitude]	Unit	Term Source REF	Term Accession Number	Characteristics[Easternmost longitude]	Unit	Term Source REF	Term Accession Number	Protocol REF	Parameter Value[initial nominal resolution]	Unit	Term Source REF	Term Accession Number	Sample Name	Factor Value[data type]
GMTED2010	Earth			elevation	ENVO	ENVO:00000176	-56.00013889	degree	UO	UO:0000185	83.99986111	degree	UO	UO:0000185	-180.0001389	degree	UO	UO:0000185	179.9998611	degree	UO	UO:0000185	Data collection and standardization	7.5	arc-second			Elevation	topographic
Derived from GMTED2010	Earth			slope	ENVO	ENVO:00002000	-56.00013889	degree	UO	UO:0000185	83.99986111	degree	UO	UO:0000185	-180.0001389	degree	UO	UO:0000185	179.9998611	degree	UO	UO:0000185	Data collection and standardization	7.5	arc-second			Slope	topographic
Derived from GMTED2010	Earth			physiographic feature	ENVO	ENVO:00000191	-56.00013889	degree	UO	UO:0000185	83.99986111	degree	UO	UO:0000185	-180.0001389	degree	UO	UO:0000185	179.9998611	degree	UO	UO:0000185	Data collection and standardization	7.5	arc-second			Northness	topographic
Derived from GMTED2010	Earth			physiographic feature	ENVO	ENVO:00000191	-56.00013889	degree	UO	UO:0000185	83.99986111	degree	UO	UO:0000185	-180.0001389	degree	UO	UO:0000185	179.9998611	degree	UO	UO:0000185	Data collection and standardization	7.5	arc-second			Eastness	topographic
Derived from GMTED2010	Earth			physiographic feature	ENVO	ENVO:00000191	-56.00013889	degree	UO	UO:0000185	83.99986111	degree	UO	UO:0000185	-180.0001389	degree	UO	UO:0000185	179.9998611	degree	UO	UO:0000185	Data collection and standardization	7.5	arc-second			Terrain Ruggedness Index_TRI	topographic
Derived from ArcMap 10.1	Earth						-58.40030483	degree	UO	UO:0000185	89.48133737	degree	UO	UO:0000185	-180.0035669	degree	UO	UO:0000185	180.0022402	degree	UO	UO:0000185	Data collection and standardization	15	arc-second			Absolute Value of Latitude	topographic
Harmonized World Soils Database v. 1.2	Earth			soil	ENVO	ENVO:00001998	-55.98333333	degree	UO	UO:0000185	83.62500728	degree	UO	UO:0000185	-180	degree	UO	UO:0000185	180.0000188	degree	UO	UO:0000185	Data collection and standardization	30	arc-second			Global Soils	topographic
Harmonized World Soils Database v. 1.2	Earth			surface soil	ENVO	ENVO:02000059	-55.98333333	degree	UO	UO:0000185	83.62500728	degree	UO	UO:0000185	-180	degree	UO	UO:0000185	180.0000188	degree	UO	UO:0000185	Data collection and standardization	30	arc-second			Topsoil Clay Fraction	topographic
Harmonized World Soils Database v. 1.2	Earth			surface soil	ENVO	ENVO:02000059	-55.98333333	degree	UO	UO:0000185	83.62500728	degree	UO	UO:0000185	-180	degree	UO	UO:0000185	180.0000188	degree	UO	UO:0000185	Data collection and standardization	30	arc-second			Topsoil Silt Fraction	topographic
Harmonized World Soils Database v. 1.2	Earth			surface soil	ENVO	ENVO:02000059	-55.98333333	degree	UO	UO:0000185	83.62500728	degree	UO	UO:0000185	-180	degree	UO	UO:0000185	180.0000188	degree	UO	UO:0000185	Data collection and standardization	30	arc-second			Topsoil Sand Fraction	topographic
Harmonized World Soils Database v. 1.2	Earth			surface soil	ENVO	ENVO:02000059	-55.98333333	degree	UO	UO:0000185	83.62500728	degree	UO	UO:0000185	-180	degree	UO	UO:0000185	180.0000188	degree	UO	UO:0000185	Data collection and standardization	30	arc-second			Topsoil Base Saturation	topographic
Harmonized World Soils Database v. 1.2	Earth			surface soil	ENVO	ENVO:02000059	-55.98333333	degree	UO	UO:0000185	83.62500728	degree	UO	UO:0000185	-180	degree	UO	UO:0000185	180.0000188	degree	UO	UO:0000185	Data collection and standardization	30	arc-second			Topsoil Bulk Density	topographic
Harmonized World Soils Database v. 1.2	Earth			surface soil	ENVO	ENVO:02000059	-55.98333333	degree	UO	UO:0000185	83.62500728	degree	UO	UO:0000185	-180	degree	UO	UO:0000185	180.0000188	degree	UO	UO:0000185	Data collection and standardization	30	arc-second			Topsoil Calcium Carbonate	topographic
Harmonized World Soils Database v. 1.2	Earth			surface soil	ENVO	ENVO:02000059	-55.98333333	degree	UO	UO:0000185	83.62500728	degree	UO	UO:0000185	-180	degree	UO	UO:0000185	180.0000188	degree	UO	UO:0000185	Data collection and standardization	30	arc-second			Topsoil Cation Exchange Capacity	topographic
Harmonized World Soils Database v. 1.2	Earth			surface soil	ENVO	ENVO:02000059	-55.98333333	degree	UO	UO:0000185	83.62500728	degree	UO	UO:0000185	-180	degree	UO	UO:0000185	180.0000188	degree	UO	UO:0000185	Data collection and standardization	30	arc-second			Topsoil Organic Carbon	topographic
Harmonized World Soils Database v. 1.2	Earth			surface soil	ENVO	ENVO:02000059	-55.98333333	degree	UO	UO:0000185	83.62500728	degree	UO	UO:0000185	-180	degree	UO	UO:0000185	180.0000188	degree	UO	UO:0000185	Data collection and standardization	30	arc-second			Topsoil pH	topographic
Harmonized World Soils Database v. 1.2	Earth			soil	ENVO	ENVO:00001998	-55.98333333	degree	UO	UO:0000185	83.62500728	degree	UO	UO:0000185	-180	degree	UO	UO:0000185	180.0000188	degree	UO	UO:0000185	Data collection and standardization	30	arc-second			Reference Soil Depth	topographic
WorldClim v. 1	Earth			air temperature	ENVO	ENVO:01000753	-60	degree	UO	UO:0000185	90	degree	UO	UO:0000185	-180	degree	UO	UO:0000185	180	degree	UO	UO:0000185	Data collection and standardization	30	arc-second			Annual Mean Temperature_Bio1	climatic
WorldClim v. 1	Earth			air temperature	ENVO	ENVO:01000753	-60	degree	UO	UO:0000185	90	degree	UO	UO:0000185	-180	degree	UO	UO:0000185	180	degree	UO	UO:0000185	Data collection and standardization	30	arc-second			Mean Diurnal Range_Bio2	climatic
WorldClim v. 1	Earth			air temperature	ENVO	ENVO:01000753	-60	degree	UO	UO:0000185	90	degree	UO	UO:0000185	-180	degree	UO	UO:0000185	180	degree	UO	UO:0000185	Data collection and standardization	30	arc-second			Isothermality_Bio3	climatic
WorldClim v. 1	Earth			air temperature	ENVO	ENVO:01000753	-60	degree	UO	UO:0000185	90	degree	UO	UO:0000185	-180	degree	UO	UO:0000185	180	degree	UO	UO:0000185	Data collection and standardization	30	arc-second			Temperature Seasonality_Bio4	climatic
WorldClim v. 1	Earth			air temperature	ENVO	ENVO:01000753	-60	degree	UO	UO:0000185	90	degree	UO	UO:0000185	-180	degree	UO	UO:0000185	180	degree	UO	UO:0000185	Data collection and standardization	30	arc-second			Max Temperature of Warmest Month_Bio5	climatic
WorldClim v. 1	Earth			air temperature	ENVO	ENVO:01000753	-60	degree	UO	UO:0000185	90	degree	UO	UO:0000185	-180	degree	UO	UO:0000185	180	degree	UO	UO:0000185	Data collection and standardization	30	arc-second			Min Temperature of Coldest Month_Bio6	climatic
WorldClim v. 1	Earth			air temperature	ENVO	ENVO:01000753	-60	degree	UO	UO:0000185	90	degree	UO	UO:0000185	-180	degree	UO	UO:0000185	180	degree	UO	UO:0000185	Data collection and standardization	30	arc-second			Temperature Annual Range_Bio7	climatic
WorldClim v. 1	Earth			air temperature	ENVO	ENVO:01000753	-60	degree	UO	UO:0000185	90	degree	UO	UO:0000185	-180	degree	UO	UO:0000185	180	degree	UO	UO:0000185	Data collection and standardization	30	arc-second			Mean Temperature of Wettest Quarter_Bio8	climatic
WorldClim v. 1	Earth			air temperature	ENVO	ENVO:01000753	-60	degree	UO	UO:0000185	90	degree	UO	UO:0000185	-180	degree	UO	UO:0000185	180	degree	UO	UO:0000185	Data collection and standardization	30	arc-second			Mean Temperature of Driest Quarter_Bio9	climatic
WorldClim v. 1	Earth			air temperature	ENVO	ENVO:01000753	-60	degree	UO	UO:0000185	90	degree	UO	UO:0000185	-180	degree	UO	UO:0000185	180	degree	UO	UO:0000185	Data collection and standardization	30	arc-second			Mean Temperature of Warmest Quarter_Bio10	climatic
WorldClim v. 1	Earth			air temperature	ENVO	ENVO:01000753	-60	degree	UO	UO:0000185	90	degree	UO	UO:0000185	-180	degree	UO	UO:0000185	180	degree	UO	UO:0000185	Data collection and standardization	30	arc-second			Mean Temperature of Coldest Quarter_Bio11	climatic
WorldClim v. 1	Earth			hydrological precipitation process	ENVO	ENVO:01000703	-60	degree	UO	UO:0000185	90	degree	UO	UO:0000185	-180	degree	UO	UO:0000185	180	degree	UO	UO:0000185	Data collection and standardization	30	arc-second			Annual Precipitation_Bio12	climatic
WorldClim v. 1	Earth			hydrological precipitation process	ENVO	ENVO:01000703	-60	degree	UO	UO:0000185	90	degree	UO	UO:0000185	-180	degree	UO	UO:0000185	180	degree	UO	UO:0000185	Data collection and standardization	30	arc-second			Precipitation of Wettest Month_Bio13	climatic
WorldClim v. 1	Earth			hydrological precipitation process	ENVO	ENVO:01000703	-60	degree	UO	UO:0000185	90	degree	UO	UO:0000185	-180	degree	UO	UO:0000185	180	degree	UO	UO:0000185	Data collection and standardization	30	arc-second			Precipitation of Driest Month_Bio14	climatic
WorldClim v. 1	Earth			hydrological precipitation process	ENVO	ENVO:01000703	-60	degree	UO	UO:0000185	90	degree	UO	UO:0000185	-180	degree	UO	UO:0000185	180	degree	UO	UO:0000185	Data collection and standardization	30	arc-second			Precipitation Seasonality_Bio15	climatic
WorldClim v. 1	Earth			hydrological precipitation process	ENVO	ENVO:01000703	-60	degree	UO	UO:0000185	90	degree	UO	UO:0000185	-180	degree	UO	UO:0000185	180	degree	UO	UO:0000185	Data collection and standardization	30	arc-second			Precipitation of Wettest Quarter_Bio16	climatic
WorldClim v. 1	Earth			hydrological precipitation process	ENVO	ENVO:01000703	-60	degree	UO	UO:0000185	90	degree	UO	UO:0000185	-180	degree	UO	UO:0000185	180	degree	UO	UO:0000185	Data collection and standardization	30	arc-second			Precipitation of Driest Quarter_Bio17	climatic
WorldClim v. 1	Earth			hydrological precipitation process	ENVO	ENVO:01000703	-60	degree	UO	UO:0000185	90	degree	UO	UO:0000185	-180	degree	UO	UO:0000185	180	degree	UO	UO:0000185	Data collection and standardization	30	arc-second			Precipitation of Warmest Quarter_Bio18	climatic
WorldClim v. 1	Earth			hydrological precipitation process	ENVO	ENVO:01000703	-60	degree	UO	UO:0000185	90	degree	UO	UO:0000185	-180	degree	UO	UO:0000185	180	degree	UO	UO:0000185	Data collection and standardization	30	arc-second			Precipitation of Coldest Quarter_Bio19	climatic
CGIARCSI Global Aridity and PET Database	Earth			evapotranspiration	ENVO	ENVO:02500033	-60	degree	UO	UO:0000185	90	degree	UO	UO:0000185	-180	degree	UO	UO:0000185	180	degree	UO	UO:0000185	Data collection and standardization	30	arc-second			Potential Evapotranspiration per Hectare per Year	climatic
CGIARCSI Global Aridity and PET Database	Earth			arid	ENVO	ENVO:01000230	-60	degree	UO	UO:0000185	90	degree	UO	UO:0000185	-180	degree	UO	UO:0000185	180	degree	UO	UO:0000185	Data collection and standardization	30	arc-second			Indexed Annual Aridity	climatic
Global Habitat Heterogeneity	Earth			vegetation layer	ENVO	ENVO:01000355	-60	degree	UO	UO:0000185	85	degree	UO	UO:0000185	-180	degree	UO	UO:0000185	180	degree	UO	UO:0000185	Data collection and standardization	30	arc-second			Enhanced Vegetation Index_EVI	vegetative
Global Habitat Heterogeneity	Earth			vegetation layer	ENVO	ENVO:01000355	-60	degree	UO	UO:0000185	85	degree	UO	UO:0000185	-180	degree	UO	UO:0000185	180	degree	UO	UO:0000185	Data collection and standardization	30	arc-second			Dissimilarity of EVI	vegetative
Global Habitat Heterogeneity	Earth			vegetation layer	ENVO	ENVO:01000355	-60	degree	UO	UO:0000185	85	degree	UO	UO:0000185	-180	degree	UO	UO:0000185	180	degree	UO	UO:0000185	Data collection and standardization	30	arc-second			Contrast of EVI	vegetative
Global Habitat Heterogeneity	Earth			vegetation layer	ENVO	ENVO:01000355	-60	degree	UO	UO:0000185	85	degree	UO	UO:0000185	-180	degree	UO	UO:0000185	180	degree	UO	UO:0000185	Data collection and standardization	30	arc-second			Uniformity of EVI	vegetative
Global Land Cover Facility	Earth			vegetation layer	ENVO	ENVO:01000355	-87.26412898	degree	UO	UO:0000185	83.62846416	degree	UO	UO:0000185	-180.0048958	degree	UO	UO:0000185	180.0006374	degree	UO	UO:0000185	Data collection and standardization	30	arc-second			Leaf Area Index	vegetative
Global Land Cover Facility	Earth						-58.39680461	degree	UO	UO:0000185	89.4806134	degree	UO	UO:0000185	-179.999978	degree	UO	UO:0000185	180.0006374	degree	UO	UO:0000185	Data collection and standardization	15	arc-second			Surface Reflectance Bands 1-7	vegetative
Derived from Surface Reflectance	Earth			vegetation layer	ENVO	ENVO:01000355	-58.39680461	degree	UO	UO:0000185	89.4806134	degree	UO	UO:0000185	-179.999978	degree	UO	UO:0000185	180.0006374	degree	UO	UO:0000185	Data collection and standardization	15	arc-second			Normalized Difference Vegetation Index_NDVI	vegetative
Consensus Land Cover v. 1	Earth			anthropogenic geographic feature	ENVO	ENVO:00000002	-56	degree	UO	UO:0000185	90	degree	UO	UO:0000185	-180	degree	UO	UO:0000185	180	degree	UO	UO:0000185	Data collection and standardization	30	arc-second			Urban/Built-up, and Cultivated and Managed Vegetation	anthropogenic
CIESIN SEDAC	Earth			anthropogenic environmental process	ENVO	ENVO:02500027	-58	degree	UO	UO:0000185	85	degree	UO	UO:0000185	-180	degree	UO	UO:0000185	180	degree	UO	UO:0000185	Data collection and standardization	0.25	degree	UO	UO:0000185	Human Appropriation of Net Primary Productivity	anthropogenic
CIESIN SEDAC	Earth			anthropogenic environmental process	ENVO	ENVO:02500027	-65.23564806	degree	UO	UO:0000185	89.89762322	degree	UO	UO:0000185	-180	degree	UO	UO:0000185	179.999856	degree	UO	UO:0000185	Data collection and standardization	30	arc-second			Global Human Footprint	anthropogenic
Consensus Land Cover v. 1	Earth			vegetation layer	ENVO	ENVO:01000355	-56	degree	UO	UO:0000185	90	degree	UO	UO:0000185	-180	degree	UO	UO:0000185	180	degree	UO	UO:0000185	Data collection and standardization	30	arc-second			Mixed Species Tree Cover	vegetative
Terrestrial Ecoregions of the World	Earth			terrestrial biome	ENVO	ENVO:00000446	-89.9	degree	UO	UO:0000185	83.6236	degree	UO	UO:0000185	-180	degree	UO	UO:0000185	180	degree	UO	UO:0000185	Data collection and standardization					Terrestrial Ecoregions	vegetative
