# Supplementary material for: Spatially-explicit models of global tree density
Source: Sci Data. 2016 Aug 16;3:160069. doi: 10.1038/sdata.2016.69 (PMC4986544; doi:10.1038/sdata.2016.69)
Supplement: Supplementary file 1 [file sdata201669-isa1.zip › a_assay_Glick.txt]

Sample Name	Protocol REF	Protocol REF	Protocol REF	Assay Name	Raw Data File	Comment[Data Repository]	Comment[Data Record Accession]	Comment[Data Record URI]	Factor Value[data type]
Elevation	Acquisition and pre-processing of spatial data	Statistical modeling	Spatial modeling	Elevation	Crowther_Nature_Files.zip	figshare	doi:10.6084/m9.figshare.3179986	http://doi.org/10.6084/m9.figshare.3179986	topographic
Slope	Acquisition and pre-processing of spatial data	Statistical modeling	Spatial modeling	Slope	Crowther_Nature_Files.zip	figshare	doi:10.6084/m9.figshare.3179986	http://doi.org/10.6084/m9.figshare.3179986	topographic
Northness	Acquisition and pre-processing of spatial data	Statistical modeling	Spatial modeling	Northness	Crowther_Nature_Files.zip	figshare	doi:10.6084/m9.figshare.3179986	http://doi.org/10.6084/m9.figshare.3179986	topographic
Eastness	Acquisition and pre-processing of spatial data	Statistical modeling	Spatial modeling	Eastness	Crowther_Nature_Files.zip	figshare	doi:10.6084/m9.figshare.3179986	http://doi.org/10.6084/m9.figshare.3179986	topographic
Terrain Ruggedness Index_TRI	Acquisition and pre-processing of spatial data	Statistical modeling	Spatial modeling	Terrain Ruggedness Index_TRI	Crowther_Nature_Files.zip	figshare	doi:10.6084/m9.figshare.3179986	http://doi.org/10.6084/m9.figshare.3179986	topographic
Absolute Value of Latitude	Acquisition and pre-processing of spatial data	Statistical modeling	Spatial modeling	Absolute Value of Latitude	Crowther_Nature_Files.zip	figshare	doi:10.6084/m9.figshare.3179986	http://doi.org/10.6084/m9.figshare.3179986	topographic
Annual Mean Temperature_Bio1	Acquisition and pre-processing of spatial data	Statistical modeling	Spatial modeling	Annual Mean Temperature_Bio1	Crowther_Nature_Files.zip	figshare	doi:10.6084/m9.figshare.3179986	http://doi.org/10.6084/m9.figshare.3179986	climatic
Temperature Annual Range_Bio7	Acquisition and pre-processing of spatial data	Statistical modeling	Spatial modeling	Temperature Annual Range_Bio7	Crowther_Nature_Files.zip	figshare	doi:10.6084/m9.figshare.3179986	http://doi.org/10.6084/m9.figshare.3179986	climatic
Annual Precipitation_Bio12	Acquisition and pre-processing of spatial data	Statistical modeling	Spatial modeling	Annual Precipitation_Bio12	Crowther_Nature_Files.zip	figshare	doi:10.6084/m9.figshare.3179986	http://doi.org/10.6084/m9.figshare.3179986	climatic
Precipitation of Driest Month_Bio14	Acquisition and pre-processing of spatial data	Statistical modeling	Spatial modeling	Precipitation of Driest Month_Bio14	Crowther_Nature_Files.zip	figshare	doi:10.6084/m9.figshare.3179986	http://doi.org/10.6084/m9.figshare.3179986	climatic
Precipitation Seasonality_Bio15	Acquisition and pre-processing of spatial data	Statistical modeling	Spatial modeling	Precipitation Seasonality_Bio15	Crowther_Nature_Files.zip	figshare	doi:10.6084/m9.figshare.3179986	http://doi.org/10.6084/m9.figshare.3179986	climatic
Precipitation of Driest Quarter_Bio17	Acquisition and pre-processing of spatial data	Statistical modeling	Spatial modeling	Precipitation of Driest Quarter_Bio17	Crowther_Nature_Files.zip	figshare	doi:10.6084/m9.figshare.3179986	http://doi.org/10.6084/m9.figshare.3179986	climatic
Potential Evapotranspiration per Hectare per Year	Acquisition and pre-processing of spatial data	Statistical modeling	Spatial modeling	Potential Evapotranspiration per Hectare per Year	Crowther_Nature_Files.zip	figshare	doi:10.6084/m9.figshare.3179986	http://doi.org/10.6084/m9.figshare.3179986	climatic
Indexed Annual Aridity	Acquisition and pre-processing of spatial data	Statistical modeling	Spatial modeling	Indexed Annual Aridity	Crowther_Nature_Files.zip	figshare	doi:10.6084/m9.figshare.3179986	http://doi.org/10.6084/m9.figshare.3179986	climatic
Enhanced Vegetation Index_EVI	Acquisition and pre-processing of spatial data	Statistical modeling	Spatial modeling	Enhanced Vegetation Index_EVI	Crowther_Nature_Files.zip	figshare	doi:10.6084/m9.figshare.3179986	http://doi.org/10.6084/m9.figshare.3179986	vegetative
Dissimilarity of EVI	Acquisition and pre-processing of spatial data	Statistical modeling	Spatial modeling	Dissimilarity of EVI	Crowther_Nature_Files.zip	figshare	doi:10.6084/m9.figshare.3179986	http://doi.org/10.6084/m9.figshare.3179986	vegetative
Contrast of EVI	Acquisition and pre-processing of spatial data	Statistical modeling	Spatial modeling	Contrast of EVI	Crowther_Nature_Files.zip	figshare	doi:10.6084/m9.figshare.3179986	http://doi.org/10.6084/m9.figshare.3179986	vegetative
Uniformity of EVI	Acquisition and pre-processing of spatial data	Statistical modeling	Spatial modeling	Uniformity of EVI	Crowther_Nature_Files.zip	figshare	doi:10.6084/m9.figshare.3179986	http://doi.org/10.6084/m9.figshare.3179986	vegetative
Leaf Area Index	Acquisition and pre-processing of spatial data	Statistical modeling	Spatial modeling	Leaf Area Index	Crowther_Nature_Files.zip	figshare	doi:10.6084/m9.figshare.3179986	http://doi.org/10.6084/m9.figshare.3179986	vegetative
Urban/Built-up, and Cultivated and Managed Vegetation	Acquisition and pre-processing of spatial data	Statistical modeling	Spatial modeling	Urban/Built-up, and Cultivated and Managed Vegetation	Crowther_Nature_Files.zip	figshare	doi:10.6084/m9.figshare.3179986	http://doi.org/10.6084/m9.figshare.3179986	anthropogenic
Mixed Species Tree Cover	Acquisition and pre-processing of spatial data	Statistical modeling	Spatial modeling	Mixed Species Tree Cover	Crowther_Nature_Files.zip	figshare	doi:10.6084/m9.figshare.3179986	http://doi.org/10.6084/m9.figshare.3179986	vegetative
Terrestrial Ecoregions	Acquisition and pre-processing of spatial data	Statistical modeling	Spatial modeling	Terrestrial Ecoregions	Crowther_Nature_Files.zip	figshare	doi:10.6084/m9.figshare.3179986	http://doi.org/10.6084/m9.figshare.3179986	vegetative
